# Supplementary material for: Perceptions and Experiences of the University of Nottingham Pilot SARS-CoV-2 Asymptomatic Testing Service: A Mixed-Methods Study
Source: Int J Environ Res Public Health. 2020 Dec 29;18(1):188. doi: 10.3390/ijerph18010188 (PMC7796111; doi:10.3390/ijerph18010188)
Supplement: Supplementary file 1 [file ijerph-18-00188-s001.zip]

Archive with 12 entries (11 files):
- Supplementary files/
- Supplementary files/Supplementary File 1 COREQ_Consolidated criteria for reporting qualitative studies .docx
- __MACOSX/Supplementary files/._Supplementary File 1 COREQ_Consolidated criteria for reporting qualitative studies .docx
- Supplementary files/Supplementary File 4 Thematic map illustrating the relationships between the key themes and subthemes.docx
- __MACOSX/Supplementary files/._Supplementary File 4 Thematic map illustrating the relationships between the key themes and subthemes.docx
- Supplementary files/Supplementary File 2 Post-Programme Student Evaluation Survey.pdf
- __MACOSX/Supplementary files/._Supplementary File 2 Post-Programme Student Evaluation Survey.pdf
- Supplementary files/Supplementary File 5 Key themes, subthemes and quotes.docx
- __MACOSX/Supplementary files/._Supplementary File 5 Key themes, subthemes and quotes.docx
- Supplementary files/Supplementary File 3 Interview and Focus Group Question Guide.docx
- __MACOSX/Supplementary files/._Supplementary File 3 Interview and Focus Group Question Guide.docx
- File S6. PAT-S Survey data.sav.zip
